# Supplementary material for: Antagonistic L1 Adhesion Molecule Mimetic Compounds Inhibit Glioblastoma Cell Migration In Vitro
Source: Biomolecules. 2022 Mar 12;12(3):439. doi: 10.3390/biom12030439 (PMC8946856; doi:10.3390/biom12030439)
Supplement: Supplementary file 1 [file biomolecules-12-00439-s001.zip]

Archive with 1 entries (1 files):
- biomolecules-1505524-supplementary.pdf
